# Supplementary material for: Novel Cut-Off Values of Precordial Voltage Indexes for Light Chain Amyloidosis Cardiomyopathy in a Chinese Population
Source: J Cardiovasc Dev Dis. 2026 Jan 13;13(1):44. doi: 10.3390/jcdd13010044 (PMC12841747; doi:10.3390/jcdd13010044)
Supplement: Supplementary file 1 [file jcdd-13-00044-s001.zip]

Archive with 1 entries (1 files):
- jcdd-3915336-supplementary.pdf
